# Supplementary material for: Superscattering of water waves
Source: Natl Sci Rev. 2022 Nov 10;10(7):nwac255. doi: 10.1093/nsr/nwac255 (PMC10232047; doi:10.1093/nsr/nwac255)
Supplement: nwac255_Supplemental_Files [file nwac255_supplemental_files.zip]

Archive with 6 entries (6 files):
- Supplementary Materials.docx
- Supplementary Video S1.mp4
- Supplementary Video S2.mp4
- Supplementary Video S3.mp4
- Supplementary Video S4.mp4
- Supplementary Video S5.mp4
